# Supplementary material for: Horizontal Transmission of Stress Resistance Genes Shape the Ecology of Beta- and Gamma-Proteobacteria
Source: Front Microbiol. 2021 Jul 6;12:696522. doi: 10.3389/fmicb.2021.696522 (PMC8290217; doi:10.3389/fmicb.2021.696522)
Supplement: Supplementary file 2 [file Table_1.XLSX]

## Sheet: Sheet1
Species	G+C%
Acinetobacter junii	38.7
Acinetobacter nosocomialis	38.7
Acinetobacter pittii	38.8
Acinetobacter baumannii	39
Acinetobacter ursingii	40.1
Vibrio parahaemolyticus	45.3
Yersinia enterocolitica	47
Obesumbacterium proteus	49
Escherichia coli	50.6
Citrobacter freundii	51.7619
Citrobacter youngae	51.8
Citrobacter sp.	51.9201
Salmonella enterica	52.1
Enterobacter kobei	54.8238
Enterobacter cloacae	55
Klebsiella aerogenes	55
Klebsiella oxytoca	55
Pantoea sp.	55
Enterobacter hormaechei	55.1
Enterobacter sp.	55.405
Klebsiella grimontii	55.5
Raoultella planticola	55.5
Raoultella ornithinolytica	55.6
Enterobacter asburiae	55.7
Klebsiella michiganensis	55.7
Enterobacter roggenkampii	55.8
Ochrobactrum anthropi	56.1
Halomonas axialensis	56.85
Cronobacter sakazakii	56.9
Halomonas meridiana	56.9
Klebsiella quasivariicola	56.9
Cronobacter malonaticus	57
Klebsiella sp.	57
Marinobacter hydrocarbonoclasticus	57.1
Klebsiella pneumoniae	57.2
Klebsiella variicola	57.2
Methylobacillus flagellatus	57.2
Klebsiella quasipneumoniae	57.7
Raoultella terrigena	57.8
Desulfovibrio alaskensis	58
Pseudomonas fragi	59.1
Rhizobium pusense	59.1
Comamonas kerstersii	59.6
Pseudomonas koreensis	60.15
Aeromonas sp.	60.2
Pseudomonas sp.	60.8
Salmonella tLST2	61.3
Aeromonas caviae	61.5
Pseudomonas putida	61.9
AW1.7 tLST1	62
Pseudomonas pseudoalcaligenes	62.3
Pseudomonas mendocina	62.5
Pandoraea apista	62.7
Ralstonia insidiosa	63.4
Pseudomonas stutzeri	63.6
Ralstonia pickettii	63.6
Sulfurivermis fontis	64
Azospira sp.	64.3758
Desulfovibrio carbinolicus	64.6392
Pseudomonas balearica	64.8
Zoogloeaceae bacteirum	65.2
Dechlorosoma suillum	65.3
Ralstonia mannitolilytica	65.8
Achromobacter sp.	65.9
Deinococcus wulumuqiensis	66
Pseudomonas aeruginosa	66.2
Stenotrophomonas maltophilia	66.4
Delftia tsuruhatensis	66.6
Burkholderia multivorans	67.1
Cupriavidus gilardii	67.4
Achromobacter xylosoxidans	67.5
Achromobacter ruhlandii	67.7
Methylobacterium extorquens	68.2
Alicycliphilus denitrificans	68.3
Luteimonas sp.	69.6
Enterobacteriaceae bacterium
